# Supplementary material for: MicroRNA-150 Expression Induces Myeloid Differentiation of Human Acute Leukemia Cells and Normal Hematopoietic Progenitors
Source: PLoS One. 2013 Sep 24;8(9):e75815. doi: 10.1371/journal.pone.0075815 (PMC3782459; doi:10.1371/journal.pone.0075815)
Supplement: Table S1 — Adult AML and BC CML patient characteristics with miR-150 relative expression. Descriptions of patient samples with disease status and cytogenetics listed where applicable. MiR-150 expression levels in each sample are shown relative to average normal bone marrow (NBM) miR-150 expression as determined by QPCR (used for Figure 1 ). Highlighted samples were used for functional assays in Figure 4 and Figure 5 . ND is not determined or documented; NN is normal karyotype; PB is peripheral blood, BM is bone marrow. (XLS) [file pone.0075815.s008.xls]

## Sheet: Sheet1
Table S1. Adult AML and BC CML patient characteristics with miR-150 relative expression.
Sample ID	disease	FAB	AGE	Gender	Blast %	Cytogenetics	Sample Source	MiR-150 Relative Expression (NBM AVG)	Name used in Figure 4	FLT3 ITD	NPM1 mutation
1690-50	AML	M5	52	M	0.8	Complex	Pharesis	0.000411736
RO50012	AML	ND	78	F	0.91	46,XX,del(7)(q32)[2]/46,XX[19]	BM	0.00055	AML2	Neg	Neg
1690-14	AML	M4-5	67	M	0.75	47,XY,+8[2]/ 46,XY[48]	PB	0.000862778
RO50003	AML	M1	64	M	0.9	91, XXYY , del(5) (q23q31), del(6)(q15q23), -7, del(7)(q31)[10]/94~99m S1, +6,+8,+9,+10,+13,+14,+19,+19,+20,+22,+0~mar[cp6]/46,xy[4],nuc	BM	0.001188	AML1	Pos	Neg
1690-48	AML	ND	19	M	0.87	trisomy 8	Pharesis	0.002463	AML4	Pos*	Not Done
RO50024	AML	ND	66	F	0.74	Not available	PB	0.003776
1690-03	AML	ND	39	F	0.36	NN	BM	0.00600375
1690-18	AML	M2	44	F	0.54	NN	BM	0.00626396
1690-45	AML	M5	56	M	0.93	t(9;11), 11q23	Pharesis	0.0100374
1690-60	AML	M0-1	61	M	0.88	Not available	Pharesis	0.01708
1690-30	AML	M5	63	F	0.93	NN	BM	0.0185489
RO50002	AML	M1	58	M	0.91	48,XY,+21,+22[19]/48,sl,del(2)(q33),del(4)(q31),del(7)(q22),add(11)(p15),del(12) (q24.1)[2].nuc ish(ETOx2),(RUNX1x3)[159/200]	BM	0.0189	AML6	Neg	Neg
1690-45	AML	M5	56	M	0.93	t(9;11), 11q23	Pharesis	0.02934
1690-20	AML	M1	64	M	0.93	t(2;12), del 16q	PB*	0.0389251
RO50007	AML	M1	48	M	0.86	NN	BM	0.04128	AML5	Neg	Neg
1690-57	AML	M4	53	M	0.18	7q-, complex	BM	0.0481318
1690-62	AML	M1-2	53	M	0.77	inv16	PB	0.0659	AML3	Not Done	Not Done
1690-28	AML	M1	56	F	0.65	t(10;15) , t(3;15)	BM	0.0681885
1690-22	AML	M2	34	M	0.37	t(8;21)	PB	0.0813248
1690-08	AML	M5	60	M	0.66	NN	PB	0.0830264
1690-04	AML	ND	62	F	0.5	t(X;12)	BM	0.141898
1690-25	AML	ND	47	F	0.42	t(8;21)	PB	0.161467
BC CML 1	BC CML		ND	ND	ND	t(9;22)	ND	0.01029	BC CML 1
BC CML 2	BC CML		ND	ND	ND	t(9;22)	ND	0.0318045	BC CML 2
BC CML 3	BC CML		ND	ND	ND	t(9;22)	ND	0.0953988
BC CML 4	BC CML		ND	ND	ND	t(9;22)	ND	0.00884944
BC CML 5	BC CML		ND	ND	ND	t(9;22)	ND	0.01978
BC CML 6	BC CML		ND	ND	ND	t(9;22)	ND	0.013522
BC CML 7	BC CML		ND	ND	ND	t(9;22)	ND	0.03892
BC CML 8	BC CML		ND	ND	ND	t(9;22)	ND	0.06146
BC CML 9	BC CML		ND	ND	ND	t(9;22)	ND	0.010468
BC CML 10	BC CML		ND	ND	ND	t(9;22)	ND	0.01417
	NBM 1							0.6756
	NBM 2							1.08555
	NBM 3							0.60886
	NBM 4							4.1758
	NBM 5							0.6912
	CD34 1							0.0103
	CD34 2							0.06729
	CD34 3							0.00137
	CD34 4							0.0778
	CD34 5							0.02228
	CD34 6							0.02478
Descriptions of patient samples with disease status and cytogenetics listed where applicable. MiR-150 expression levels in each sample are shown relative to average normal bone marrow (NBM) miR-150 expression as determined by QPCR (used for Figure 1). Highlighted samples were used for functional assays in Figure 4 and Figure 5. ND is not determined or documented; NN is normal karyotype; PB is per…
