# Supplementary material for: MicroRNA-150 Expression Induces Myeloid Differentiation of Human Acute Leukemia Cells and Normal Hematopoietic Progenitors
Source: PLoS One. 2013 Sep 24;8(9):e75815. doi: 10.1371/journal.pone.0075815 (PMC3782459; doi:10.1371/journal.pone.0075815)
Supplement: Table S2 — Pediatric AML patient characteristics and statistical analysis of miR-150 expression in samples by cytogenetic and mutational status. (S2A) Descriptions of pediatric AML samples with disease status and cytogenetic and molecular abnormalities listed where applicable, and miR-150 expression levels determined by RNA sequencing (log2 scale, see Methods) (S2B). Statistical analysis of mean miR-150 expression (log2 scale) for pediatric AML classified by various cytogenetic (t(8;21), t(9.11), inversion 16 (inv16), trisomy 8 (tri8)), mutation (FLT3 ITD, NPM1, NPM1 FLT3 negative, CEBPA, WT1), or prognostic risk status (good vs. high and standard vs. high). (XLS) [file pone.0075815.s009.xls]

## Sheet: Sheet1
Table S2A. Pediatric AML patient characteristics.
Sample ID	FAB	Age in days	Gender	PB Blast %	Cytogenetics	FLT3-ITD positive	NPM mutation	CEBPA mutation	WT1 mutation	miR-150 expression (log2 scale)
MX0618_CTGATC	M5	5830	F	77	Unknown	No	No	No	No	6.23363
MX0620_GGGGTT	M4	5987	F	63	46,XX,del(10)(q22q24),t(11;11)(p15;q13.1),-16,+mar[16]/46,XX[4],	No	No	No	No	6.80251
MX0619_CTGATC	M1	6273	M	95	46,XY[20]	No	No	No	No	6.85829
MX0620_GTAGCC	M5	5218	F	81	46,XX,t(11:19)(q23:p13.1)[20]	No	No	No	No	7.89814
MX0617_TACAAG	M5	6021	M	53	46,XY,t(9:11)(p22:q23)[36]	No	No	No	No	8.15457
MX0625_AAGCTA	M1	3832	F	61	46,XX[20]	Yes	Yes	No	No	8.25368
MX0620_CGTGAT	M4	5108	M	66	46,XY[20]	Yes	No	No	Yes	8.38565
MX0627_GGGGTT	M4	2145	F	90	46,XX[25]	No	Yes	No	No	8.52832
MX0620_TGCTTT	M1	6524	M	45	46,XY[20]	No	Yes	No	No	8.65405
MX0623_CGTGAT	M2	4155	F	76	46,XX,t(6;9)(p23;q34)[20]	Yes	No	No	No	8.76623
MX0628_GATCTG	M5	6090	M	90	46,XY,t(11;19)(q23;p13.3)[20]	No	No	No	No	8.86876
MX0617_ATGTTT	M2	5934	M	85	Unknown	No	No	No	No	8.94312
MX0620_CAAGTT	M4	4906	F	36	46,XX,inv(16)(p13.1q22)[20]	No	No	No	No	9.04844
MX0622_GTAGCC	M2	2558	M	56	46,XY[20]	Yes	No	No	No	9.07688
MX0628_ATTGGC	Unknown	834	M	22	46,XY[20]	Unknown	Unknown	Unknown	Unknown	9.17934
MX0620_CTGATC	M4	4152	F	88	47,XX,+8[12]	Yes	No	No	Yes	9.20965
MX0619_ATGTTT	M4	6217	M	59	46,XY[20]	Yes	Unknown	No	No	9.2306
MX0620_CGTACG	M5	5611	M	76	46,XY,t(?5;11)(p15;q23)[21]	No	No	No	No	9.31263
MX0620_ATTGGC	M4	6457	M	84	46,XY[35] REPORT ONLY	No	No	No	No	9.4317
MX0621_TGGTCA	M1	4311	F	88.5	46,XX,t(8;21)(q22;q22)[20]	No	No	No	No	9.43434
MX0625_TACAAG	Unknown	4465	M	94	47,XY,+8[8]/46,XY[3]	Yes	No	No	No	9.45887
MX0624_ACATCG	M4	5392	F	44	46,XX[20]	Yes	Yes	No	No	9.53695
MX0621_TCAAGT	M5	1358	M	76	46,XY,t(9;11)(p22;q23)[10]/45,idem,-7[10]	No	No	No	No	9.65205
MX0626_CGTGAT	M5	6241	F	80	Unknown	Yes	Yes	No	No	9.69923
MX0617_GATCTG	NOS	4071	M	61	46,XY[20]	Yes	Unknown	No	No	9.80742
MX0619_CGTACG	M2	6436	M	57	46,XY[22]	Yes	No	No	Yes	9.84953
MX0622_ATGTTT	M5	6589	M	38	46,XY[20]	No	No	No	No	9.85527
MX0628_ATGTTT	Unknown	10	F	60	46,XX,t(8;22)(p11.2;q13.3),inv(7)(q11.2q22)[20]/46,XXc	No	No	No	No	9.85887
MX0622_CGTACG	M5	4401	M	67	47,XY,+8,t(10;11)(p12;q23)[10]	No	No	No	No	9.89144
MX0622_TACAAG	M2	4723	F	83	46,XX,der(7)t(7:9)(q22:q13),t(8:21)(q22:q22),add(9)(q13)[20]	No	No	No	No	9.92837
MX0624_TCAAGT	M5	3543	F	77	45,XX,add(2)(q37),-10,der(11)del(11)(q13q22)trp(11)(q23q23) t(10;11)(q11.2;q23)[14]/45,idem,-der(2),dup(7)(p15p22)[4]/46,XX[2]	No	No	No	No	9.94316
MX0627_CGTACG	M5	7442	M	15	46,XY[20]	Yes	Yes	No	No	9.94527
MX0621_GCATTT	M4	4929	M	42	46,XY,t(8;16)(q22;q22.1)[22]/46,XY[2]	No	No	No	No	10.0105
MX0620_GATCTG	M4	1852	F	59	46,XX,inv(16)(p13.1q22)[16]/46,XX[4]	No	No	No	No	10.0591
MX0628_CTGATC	M4	4902	F	61	46,XX,inv(16)(p13.1q22)[19]	No	Unknown	No	No	10.065
MX0627_CGTGAT	M1	4312	F	95	46,XX[20]	Yes	Yes	No	No	10.0866
MX0623_CTGATC	Unknown	2606	F	22	46,XX[20]	Yes	No	No	No	10.0869
MX0617_CGTGAT	M2	6641	F	86	Unknown	Yes	No	No	No	10.0887
MX0618_TCAAGT	M2	4852	M	63	46,XY,t(8;21)(q22;q22)[21]	No	No	No	No	10.0932
MX0620_ATGTTT	M4	3920	M	89	46,XY, inv(16)(p13.1q22),i(17)(q10)[18]	No	No	No	Yes	10.1051
MX0623_TGGTCA	M1	3298	F	89	46,XX,ins(11;6)(q23,q27q27). 3'MLL del [subtel 6q moved to 11q23]	No	No	No	No	10.1254
MX0621_CGTGAT	M2	1394	F	93	46,XX[38]	No	No	Yes	No	10.1325
MX0617_AAGCTA	M1	6879	F	85	46,XX[26]	Yes	Yes	No	No	10.1957
MX0617_CGTACG	M4	5822	M	66	46,XY,inv(16)(p13.1q22)[20]	No	No	No	No	10.2162
MX0617_ATTGGC	M5	593	F	69	46,XX,der(15)t(1;15)(q12;q26)[12]	No	No	No	No	10.2208
MX0626_TACAAG	M5	530	M	78	46,XY cryptic der(10)ins(10;11)(p12;q23q23),der(11)del(11)(q23q23)ins(10;11)(p12;q23q23) karyotype is normal by G-banding ,,, metaphase FISH confirmed cryptic insertion of 5'MLL into 10p at 10p12; deletion of 3' MLL	No	No	No	No	10.2239
MX0617_CTGATC	M4	4701	M	57	46,XY[60]	No	Yes	No	No	10.2342
MX0621_ACATCG	M2	2995	M	59	46,XY,t(8:21)(q22:q22)[19]	No	Unknown	No	Unknown	10.2537
MX0624_CGTGAT	Unknown	3454	M	71	46,XY[20].nuc ish CBFBx3[22%]	No	No	No	Unknown	10.2541
MX0626_ACATCG	M1	5389	F	93.5	46,XX[21]	Yes	Yes	No	No	10.257
MX0626_AAGCTA	M4	3163	F	62	46,XX,inv(16)(p13.1q22)[20]	No	No	No	No	10.2812
MX0627_ACATCG	M4	4545	F	56	46,XX,inv(16)(p13.1q22)[18]/46,XX[2]	No	No	No	No	10.3118
MX0623_TACAAG	Unknown	6157	M	67	46,XY[20]	No	No	Yes	No	10.321
MX0621_CTGATC	M1	2808	F	85	46,XX[30]	Yes	Yes	No	No	10.3338
MX0624_GTAGCC	M1	1049	M	65	47,XY,+8[5]/46,XY[23]	Yes	No	No	Yes	10.3383
MX0620_TGGTCA	M4	4458	M	49	48,XY,+Y,inv(16)(p13.1q22),+22[16]/46,idem,-Y,der(3)t(3;17)(p25;q21),-17[2]/46,XY[2]	No	Unknown	Unknown	Unknown	10.3853
MX0627_CTGATC	M0	6631	F	86	46,XX,t(9;11)(p22;q23)[20]	No	No	No	No	10.4101
MX0620_ACATCG	M1	705	F	97	46,XX,+1,der(1:16)(q10:p10),-2,-14,+2mar[19]/46,XX[1]	Yes	No	No	No	10.4583
MX0617_CAAGTT	M4	939	M	39	46,XY,add(11)(p11.2),inv(16)(p13.1q22)[17]/46,XY[3]	No	No	No	No	10.5018
MX0628_CGTGAT	M1	2275	F	85	46,XX[30]	Yes	No	No	No	10.5204
MX0622_CGTGAT	M5	567	F	89	46,XX,del(10)(p13)[30]	No	No	No	No	10.5235
MX0621_GATCTG	M5	636	F	35	46,XX,t(9;11)(p22;q23)[22]	No	No	No	No	10.5353
MX0620_GCATTT	M4	2055	M	83	46,XY,inv(16)(p13.1q22)[19]/46,XY[1]	No	No	No	No	10.6034
MX0618_TACAAG	M4	6366	M	84	46,XY,inv(2)(p11.2q13)c,t(8:21)(q22:q22)[20]	No	No	No	No	10.606
MX0626_CTGATC	M4	4846	F	30	46,XX,del(9)(q13q22)[7]/46,XX[13]	No	Yes	No	No	10.6185
MX0619_GGGGTT	M4	4665	M	58	46,XY,t(16;16)(p13.1;q22)[13]/46,idem,del(7)(q22q32)[7]	No	No	No	No	10.6447
MX0619_GATCTG	NOS	5749	F	55	Unknown	No	No	No	No	10.6545
MX0626_ATGTTT	M1	677	M	79	47,XY,del(5)(p15.1),i(7)(q10),add(14)(q32),+21[21]	No	No	No	No	10.6818
MX0619_ACATCG	M2	3891	F	7	46,XX,t(3;5)(q2?3:q31)	No	No	No	No	10.7257
MX0624_CGTACG	M5	137	F	90	46,XX,t(4;11)(q21;q23)[14]/46,XX[6]	No	No	No	No	10.7335
MX0619_ATTGGC	NOS	690	M	45	Unknown	No	No	No	No	10.8444
MX0623_GGGGTT	Unknown	4209	M	43	46,XY,inv(16)(p13.1q22)[17]/46,XY[3]	Yes	No	No	No	10.856
MX0626_GATCTG	NOS	5140	M	16	46,XY[59]	Yes	No	No	No	10.8722
MX0617_TCAAGT	M2	2318	M	34	46,XY,t(2;21;8)(p21;q22;q22)[20]	No	No	No	No	10.8886
MX0617_TGCTTT	NOS	6116	M	87	46,XY	No	No	Yes	No	10.8924
MX0621_ATGTTT	M5	1428	M	84	47,XY,+8,t(9;11)(p22;q23)[20]	No	No	Unknown	No	10.9033
MX0626_CGTACG	M5	4936	F	61	46,XX,t(6;11)(q27;q23)[20]	No	No	No	No	10.9056
MX0623_ACATCG	M1	2964	F	70	46,X,-X,+8,t(8;21)(q22;q22)[20]	No	No	No	No	10.914
MX0622_GATCTG	NOS	2944	M	68	46,XY[20]	Yes	Unknown	No	Yes	10.9931
MX0622_ACATCG	M2	4183	F	26	46,XX,t(8:21)(q22:q22)[20]	No	No	No	No	10.9987
MX0622_TGCTTT	M4	5850	M	47	46,XY,inv(16)(p13.1q22)[20]	No	No	No	No	11.0052
MX0618_GCATTT	M4	5403	F	77	46,XX,inv(16)(p13.1q22)[16]/46,idem,t(17;19)(q11.2;q13.3)[4] REPORT ONLY	No	No	No	No	11.0354
MX0623_ATGTTT	M1	1636	M	64	46,XY[20]	Yes	No	Yes	Yes	11.0587
MX0619_TGCTTT	M4	260	M	50	46,XY,inv(16)(p13.1q22)[18] [report only]	No	No	No	No	11.0879
MX0618_ACATCG	M4	3673	M	79	45,X,-Y,t(8:21)(q22:q22)[19]/46,XY[1]	No	No	No	No	11.103
MX0623_GATCTG	M2	5926	M	49	46,XY,t(8;15;21)(q22;q21;q22)[16]/45,X,idem,-Y[4]	No	No	No	No	11.1285
MX0620_TCAAGT	M4	1430	F	74	46,XX,inv(16)(p13.1q22)[20]	No	No	No	No	11.1608
MX0625_CGTACG	M2	5544	F	21	46,XX,t(8;21)(q22;q22)[18]/46,idem,del(9)(q12q22)[2]	No	No	No	No	11.1747
MX0619_CAAGTT	M4	5433	F	56	46,XX,inv(16)(p13.1q22)	No	No	No	No	11.1867
MX0621_TACAAG	M2	5797	M	54	46,XY,inv(16)(p13.1q22)[20]	No	No	No	No	11.1898
MX0619_GTAGCC	M1	4887	F	61	46,XX,inv(16)(p13q22)[23]/46,idem,der(10)t(10:11)(p15:q12)[9]/46,idem,t(6:17)(p25:q21)[7]	No	No	No	Yes	11.1919
MX0626_GTAGCC	M5	5973	M	60	46,XY,t(1;12)(p36.1;q13),add(4)(q25),t(6;11)(q27;q23),t(7;20)(q22;q13)[21]/46,XY[1]	No	No	No	No	11.2419
MX0617_TGGTCA	M4	4837	M	50	46,XY[30]	No	Unknown	No	Unknown	11.2471
MX0621_TGCTTT	M4	986	F	39	Unknown	No	No	No	No	11.2531
MX0618_TGGTCA	M2	3353	M	39	46,XY[20]	No	Yes	No	No	11.2552
MX0627_GTAGCC	M2	1695	F	66	45,X,-X,t(8;21)(q22;q22)[20]	No	No	No	No	11.282
MX0622_GCATTT	M4	4231	M	51	46,XY,inv(16)(p13.1q22)[20]	No	No	No	No	11.2879
MX0625_CTGATC	M5	4050	M	92	47,XY,+8[30]	Yes	No	No	No	11.3304
MX0621_CGTACG	Unknown	618	M	80	47,XY,+15,t(20;21)(q11.2;q22)[19]/46,XY[1]	No	No	No	No	11.3352
MX0617_GCATTT	M2	6414	M	84	46,XY,der(1)t(1;1)(q42;p22),der(1)t(1;1)(p34;q21),t(6;9)(p25;p22)c,t(11;16)(q25;p11.2)[9]/46,idem,del(13)(q12q22)[10]	No	No	No	No	11.3432
MX0628_TCAAGT	NOS	2330	M	18.5	46,XY[20]	No	No	No	Yes	11.3607
MX0626_CAAGTT	Unknown	6424	M	82	46,XY,add(2)(q35)[5]/46,sl,del(9)(q12q32)[3]/47,sdl1,+8[12]	No	No	No	No	11.3959
MX0619_TCAAGT	M4	8231	F	36	46,XX,inv(16)(p13.1q22)[20]	No	No	No	No	11.4155
MX0624_GATCTG	Unknown	6922	M	43	47,XY,t(10;11)(p13;q21),+19[2]/46,idem,der(7;11)(q10;q10)[4]/46,idem,psu dic(7;11)(p22;p11.2)[4]/46,idem,der(7;19)(q10;q10),+mar[4]/46,XY[5]	No	No	No	No	11.4299
MX0628_GTAGCC	M2	6335	M	73	45,X,-Y,add(2)(q34),t(8;21)(q22;q22)[20]	No	No	No	No	11.4984
MX0623_ATTGGC	M2	5727	M	65	45,X,-Y,t(8;21)(q22;q22)[19]	No	No	No	Yes	11.502
MX0618_AAGCTA	M4	6006	M	92	46,XY,der(2)t(2;16)(p11.2;q22),der(16)inv(16)(p13q22)t(2;16)(p11.2;q22)[20]	No	No	No	No	11.5274
MX0624_ATGTTT	M2	6315	F	62	45,X,-X,t(8;21)(q22;q22)[20]	No	No	No	No	11.5408
MX0626_TCAAGT	M2	3438	M	74	45,X,-Y,t(8;21)(q22;q22)[9}/46,idem,+4[11]	No	No	No	No	11.5517
MX0617_ACATCG	M4	5506	F	69	48,XX,+8,inv(16)(p13q22),+22[4]/48,idem,del(7)(q22q32)[8]/46,XX[8]	No	No	No	No	11.5737
MX0626_GGGGTT	Unknown	2904	F	55	46,XX,t(8;21)(q22;q22)[13]/47,idem,+6[7]	No	No	No	No	11.5894
MX0618_GTAGCC	M1	1661	F	85	46,XX[30]	No	No	Yes	No	11.6838
MX0627_GATCTG	Unknown	5786	M	86	47,XY,+8[12]	Yes	No	No	No	11.6875
MX0621_ATTGGC	M5	1677	F	74	46,XX,add(15)(q26)[7]/46,XX[4] REPORT ONLY	No	No	No	No	11.6917
MX0621_GGGGTT	M2	2758	F	83	45,X,-X,t(8;21)(q22;q22)[20]	No	No	No	No	11.6964
MX0618_CGTACG	M1	4421	F	86	46,XX	No	No	Yes	No	11.7883
MX0627_ATTGGC	M4	227	F	59	46,XX,inv(16)(p13.1q22)[17]/46,XX[3]	No	No	No	No	11.7962
MX0622_ATTGGC	M1	5175	M	88	47,XY,+21[15]	No	No	Yes	No	11.7979
MX0624_GCATTT	M5	462	M	44	46,XY,t(9;11)(p22;q23)[20]	No	No	No	No	11.7994
MX0624_CTGATC	Unknown	5109	F	68	46,XX,t(9;11)(p22;q23)[17]/46,XX[9]	No	No	No	No	11.8003
MX0628_GGGGTT	M4	3416	M	30	46,XY,t(8;21)(q22;q22)[20]	No	No	No	No	11.8258
MX0626_ATTGGC	NOS	866	M	53.3	Unknown	No	No	No	No	11.8303
MX0627_GCATTT	M4	3791	M	20	46,XY[20]	Yes	No	No	No	11.8378
MX0619_TGGTCA	M5	3538	M	31.5	46,XY[24]	No	Yes	No	No	11.8601
MX0618_GGGGTT	M5	2792	F	35	46,XX,t(10;11)(p11.2;q23)[20]	No	No	No	No	11.902
MX0619_GCATTT	NOS	5345	M	70	47,XY,inv(16)(p13.1q22),+22[20]	No	No	No	Yes	11.9236
MX0619_AAGCTA	M5	5348	M	12	46,XY,cryp der(11)t(11;?) with del 3'MLL[30].ish der(11)(q23q23)(3'MLL-)	No	No	No	No	11.9431
MX0618_ATTGGC	NOS	4423	M	75	46,XY,t(8;12;21)(q22;p11.2;q22)[20]	No	No	No	No	11.9447
MX0628_TGGTCA	M2	1802	M	81	45,X,-Y,t(8;21)(q22;q22),add(13)(p11.2),add(22)(p11.2)	No	No	No	No	11.9491
MX0622_CTGATC	M4	6149	F	34	46,XX,t(7;11)(p15;p15)[20]	No	No	No	Yes	11.9611
MX0620_TACAAG	M5	147	F	84	46,XX,t(11:19)(q23:p13)[20]	No	No	No	No	11.9721
MX0622_TGGTCA	M4	3234	M	54.5	46,XY,inv(16)(p13.1q22)[13]/46,XY[6]	No	No	No	No	11.9872
MX0617_GGGGTT	M2	5298	F	54	46,XX,t(8;21)(q22;q22)[20]	No	No	No	No	12.0207
MX0623_CGTACG	NOS	2686	F	19.1	46,XX[20]	Yes	No	No	No	12.0354
MX0618_CAAGTT	M1	4983	F	93	46,XX,ins(6;11)(q27;q22q23.3)[17]/46,XX[3]	No	No	No	No	12.0455
MX0621_GTAGCC	M4	1430	F	7	46,XX,del(7)(q32),inv(16)(p13q22)[14]/46,XX[8]	No	No	No	Yes	12.0651
MX0628_TGCTTT	M1	4357	M	76	46,XY[40]	No	Yes	No	No	12.1702
MX0620_AAGCTA	M5	6631	M	92	46,XY,derI10)t(10;21;11)(p12;q22;q23)inv(11)(q13q23),der(11)t(11;21)(q13;q22),der(21)t(10;21)(p12;q22)[3]/47,idem,+4[17]	No	No	No	No	12.1713
MX0624_GGGGTT	M5	349	M	3	46,XY,del(1)(p36.1),der(7)r(7)(p22q36)dup(7)(q11.2q22),t(8;22)(p11.2;q13)[17]/47,idem,+i(8)(q10)[2]	No	No	No	No	12.1875
MX0625_CAAGTT	M2	6006	M	78	46,XY[20]	Yes	No	Yes	No	12.245
MX0623_GTAGCC	M2	3853	M	55	46,XY,t(8;21)(q22;q22)[20]	No	No	No	No	12.262
MX0625_GTAGCC	M1	4243	M	97	46,XY[55]	No	No	Yes	No	12.3043
MX0625_ACATCG	M1	2608	M	87.3	46,XY,t(8;21)(q22;q22)[10]/46,idem,add(7)(q31)[10]	No	No	No	No	12.313
MX0625_CGTGAT	Unknown	557	M	91	46,XY,del(11)(p11.2p15)[15]/46,XY[5]	No	No	No	No	12.3715
MX0618_GATCTG	M1	819	F	89	46,XX[20] [REPORT ONLY]	No	No	Yes	No	12.4333
MX0625_ATTGGC	M5	1373	M	54	46,XY,der(2)t(2;10)(p13;p12),der(10)t(2;10)(p13;p12)ins(10;11)(p12;q23q13),del(11)(q13q23)[15]/46,XY[15]	No	No	No	No	12.4358
MX0623_CAAGTT	M2	3386	M	69	46,XY,del(6)(q15q22)[4]/46,XY[17]	No	No	Yes	No	12.4421
MX0625_TGCTTT	M5	969	F	76	46,XX,t(9;11)(p22;q23)[14]/46,XX[6]	No	No	No	No	12.4999
MX0624_TGGTCA	M4	2150	M	77	46,XY,inv(16)(p13.1q22)[14]/46,XY[16]	No	No	No	No	12.5215
MX0622_GGGGTT	M2	5787	F	72	45,X,-X,t(8;21)(q22;q22)[18]/46,XY[2]	No	No	No	No	12.5591
MX0618_TGCTTT	M1	2273	M	69	46,XY,t(2;21)(q11.2;q22),add(16)(p13.3)[17]/46,XY[2]	No	Unknown	Unknown	Unknown	12.5957
MX0624_TACAAG	M2	4757	F	46	46,XX,t(8;21)(q22;q22)[1]/45,idem,-X[18]/46,XX[1]	No	No	No	No	12.6049
MX0627_ATGTTT	M4	4353	F	90	46,XX,inv(16)(p13.1q22)[20]	No	No	No	No	12.7253
MX0626_GCATTT	M2	5917	F	47	46,XX[20] [CBFBx3 21%]	No	No	Yes	No	12.8551
MX0625_TCAAGT	M5	6657	F	16	46,XX,der(10)t(10;11)(p12;q23)inv(11)(q13q23),der(11)t(10;11)(p12;q13),add(16 )(q24)[20]	No	No	No	No	12.8588
MX0626_TGCTTT	M2	1234	M	77	46,XY,t(8;21)(q22;q22)[3]/47,idem,+8[18]	No	No	No	No	12.866
MX0625_TGGTCA	M5	932	F	57	48,XX,t(5;9;11;9)(q11.2;p22;q23;q22),+der(5)(t(5;9;11;9),+8[20]	No	No	No	No	12.8946
MX0618_ATGTTT	M2	3972	M	18	46,XY[20]. nuc ish AML1-ETO positive ~30% of cells consistent with a t(8;21).	Yes	Unknown	No	No	12.9002
MX0628_ACATCG	M5	1262	M	94	46,XY,t(9;11)(p22;q23)[8}/48,idem,+2mar[12]	No	No	No	No	12.9032
MX0619_TACAAG	M2	816	M	19	Unknown	No	No	Unknown	No	12.9138
MX0624_CAAGTT	M4	5157	F	40	46,XY[30]	No	No	No	No	12.9231
MX0627_TCAAGT	M2	277	M	0	47,XY,del(9)(p22),+10[3]/46,XY[17]	No	No	No	No	13.0058
MX0622_TCAAGT	M2	6397	M	40	46,XY[29]	No	No	No	No	13.0498
MX0618_CGTGAT	M2	4698	F	63	46,XX,t(8:21)(q22:q22)[20]	No	No	No	No	13.0597
MX0625_GATCTG	M2	4593	M	56	45,X,-Y,t(8;21)(q22;q22)[18]	No	No	No	No	13.1306
MX0628_CGTACG	NOS	590	M	0	46,XY[20]	No	No	No	No	13.1801
MX0623_TCAAGT	M0	658	F	6	46,XX,del(3)(q21q26),del(13)(q12q14)[14]/48,idem,+6,+8[2]/46,XX[4]	No	No	No	No	13.2011
MX0619_CGTGAT	M2	4861	M	59	46,XY,t(8:21)(q22:q22),del(9)(q13q22)[22]	No	No	No	No	13.2312
MX0623_AAGCTA	M5	4458	F	22	46,XX,t(6;11;10)(q27;q23;p12)[19]/46,XX[1]	No	No	No	No	13.3027
MX0623_GCATTT	M5	3089	M	51	46,XY,t(10;11)(p12;q23)[25]	No	No	No	No	13.4244
MX0627_TACAAG	M4	766	M	40	47,XY,inv(16)(p13.1q22),+22[13]/48,idem,+8[2]	No	No	No	No	13.5679
MX0625_GCATTT	M5	549	F	1.7	45,XX,dic(4;20)(q12;q11.2),der(7)(t(1;7)(q25;p22),t(8;16)(q13;q11.2),der(14)(4qter->4q12::20q11.2->20q?13.3::14p12->14qter)[14]/46,XX[6]	No	No	No	No	13.582
MX0623_TGCTTT	M1	5129	F	44	46,XX[20]	No	No	No	No	13.6558
MX0628_GCATTT	M5	1935	M	59	46,XY,inv(11)(p14q23)[16]/46,XY[4]	No	No	No	No	13.8492
MX0628_TACAAG	M2	2516	F	84	45,X,-X,t(8;21)(q22;q22),del(9)(q13q22)[20]	Unknown	Unknown	Unknown	Unknown	14.0695
MX0626_TGGTCA	M2	4807	M	38	46,XY,t(8;21)(q22;q22)[20]	No	No	No	No	14.1571
MX0625_ATGTTT	M2	5215	M	84	46,XY,t(8;21)(q22;q22)[20]	No	No	No	No	14.2689
MX0624_TGCTTT	M5	113	F	97	46,XX,der(10)ins(10;11)(p12;q23q23),der(11)t(11;14)(q23;q32.3)del(11)(q23q23),der(14)t(11;14)(q23;q32.3)[18]/46,XX[2] [cryptic MLL split, IGH split]	No	No	No	No	14.2787
MX0627_TGGTCA	M4	3200	F	58	46,XX,t(5;21;8)(q31;q22;q22)[20]	No	No	No	No	14.3112
MX0617_GTAGCC	M2	5368	F	64	46,XX,t(8:21)(q22:q22)[15]	No	No	No	Yes	14.4308
MX0624_AAGCTA	M5	447	F	45	46,XX,inv(8)(q11.2q24.1),der(11)t(11;12)(q13;q13)t(11;12)(q23;q24.3),der(12)t(11;12)t(11;12),del(15)(q22q24)	No	No	No	No	15.1741
MX0627_TGCTTT	M7	1504	F	7	53,XX,+4,+6,+8,t(9;11)(p22;q23),+14,+15,+19,+21[17]/46,XX[3]	No	No	No	No	15.6237
Descriptions of pediatric AML samples with disease status and cytogenetic and molecular abnormalities listed where applicable, and miR-150 expression levels determined by RNA sequencing (log2 scale, see Methods).
Table S2B. Statistical Analysis of miR-150 expression in pediatric AML patient samples by cytogenetic and mutational status.
Variable	Number (No)	Number (Yes)	Mean miR-150 expression log2 scale (No)	Mean miR-150 expression log2 scale (Yes)	Difference log2 scale (mean)	Student's t-test p-value
t(8;21)	109	35	11.1329	11.9482	0.815292	0.00279
t(9;11)	131	13	11.3331	11.3113	-0.0217986	0.971
inv 16	114	30	11.3891	11.1109	-0.278162	0.2222
tri8	130	14	11.2954	11.6631	0.367698	0.47
FLT3 ITD	149	31	11.3936	10.3033	-1.09035	2.24e-05
NPM1	156	15	11.333	10.1086	-1.22441	0.000934
NPM1 FLT3 neg	137	7	11.4583	10.4744	-0.983924	0.00233
CEBPA	164	12	11.1604	11.6629	0.502478	0.0927
WT1	161	14	11.2295	11.0268	-0.202661	0.6267
Good vs. High	86	19	11.4414	10.0519	-1.38947	1.02e-05
Standard vs. high	69	19	11.342	10.0519	-1.29005	0.000137
Statistical analysis of mean miR-150 expression (log2 scale) for pediatric AML classified by various cytogenetic (t(8;21), t(9.11), inversion 16 (inv16), trisomy 8 (tri8)), mutation (FLT3 ITD, NPM1, NPM1 FLT3 negative, CEBPA, WT1), or prognostic risk status (good vs. high and standard vs. high).
