# Supplementary material for: MicroRNA-150 Expression Induces Myeloid Differentiation of Human Acute Leukemia Cells and Normal Hematopoietic Progenitors
Source: PLoS One. 2013 Sep 24;8(9):e75815. doi: 10.1371/journal.pone.0075815 (PMC3782459; doi:10.1371/journal.pone.0075815)
Supplement: Table S3 — Top statistically significant gene expression changes concordant in PL21, HL60, and THP1 cells. Top statistically significant gene expression changes are displayed as concordant in PL21, HL60, and THP1 cells (S3A) or concordant in PL21 and THP1 cells (S3B). The z-score refers to the statistical significance of the difference in expression in either PL21 cells or HL60 cells. Green text represents decreased expression in miR-150 cells as compared to control cells and red text represents increased expression. (XLS) [file pone.0075815.s010.xls]

## Sheet: Sheet1
Table S3A. Top statistically significant gene expression changes concordant in PL21, HL60, and THP1 cells.
Gene	Probe set	Z HL60	Z PL21	Z THP1
ALOX5	ILMN_1680996	5.60004	28.607	4.77078
AP1S2	ILMN_1766411	6.77953	4.02389	15.1294
AP1S2	ILMN_2120273	8.51978	4.76599	40.4024
ATP6V1B2	ILMN_1787705	15.6477	7.94657	14.051
AZU1	ILMN_1730867	-4.99819	-9.07453	-17.3664
CD14	ILMN_2396444	8.41465	78.3434	70.3414
CDA	ILMN_1714592	8.34031	11.1038	5.5438
CES1	ILMN_2359945	6.12411	14.3661	6.83844
CYBB	ILMN_1682312	12.6489	19.77	19.6638
DHRS9	ILMN_1733998	23.5586	38.4097	26.2834
FCER1G	ILMN_2123743	6.99349	8.47353	16.1046
FGR	ILMN_1795158	6.58343	20.2903	14.5833
FGR	ILMN_2368318	6.43334	33.6769	24.7996
FLJ42986	ILMN_1783840	-10.164	-18.4315	-37.8693
FPR1	ILMN_2092118	9.92595	171.686	28.9763
FPR2	ILMN_1740875	5.38279	27.3551	28.5292
FPR2	ILMN_2392569	10.8335	17.7349	166.512
GAPT	ILMN_1675191	4.6236	11.4463	11.1591
HSPB1	ILMN_1674236	-6.9202	-5.09523	-5.97364
ITGAM	ILMN_1685009	12.8762	5.682	23.8928
LILRB3	ILMN_1784884	6.85943	8.53447	51.9182
NCF2	ILMN_1796642	9.54049	9.58696	62.4561
RAB31	ILMN_1660691	5.58357	18.8153	30.1909
RXRA	ILMN_1687315	44.4419	6.48693	8.83582
S100A4	ILMN_1684306	5.1489	6.89498	85.8992
S100A8	ILMN_1729801	53.8449	195.609	78.7126
S100A9	ILMN_1750974	11.1355	58.3429	62.3038
SC4MOL	ILMN_1689842	5.03588	26.1209	6.86847
SC4MOL	ILMN_1720889	19.0062	17.2349	9.33526
SEPX1	ILMN_1719661	11.3871	25.0707	9.88826
SLC2A3	ILMN_1775708	15.0067	28.3978	22.7015
TYROBP	ILMN_1778977	9.83436	4.21493	26.2032
Table S3B. Top statistically significant gene expression changes concordant in PL21 and THP1 cells.
gene symbol	Probe set	PL21 z diff	THP1 z mir150
AQP9	ILMN_1715068	43.6171	51.3635
C19ORF59	ILMN_1762713	128.646	11.2562
CCL2	ILMN_1720048	9.48296	28.0097
CCNB1IP1	ILMN_2347349	-23.1764	-26.1986
CD14	ILMN_2396444	78.3434	70.3414
CD52	ILMN_2208903	25.9003	60.1761
CHI3L1	ILMN_3307868	38.6945	29.5562
CYBB	ILMN_1682312	19.77	19.6638
DHRS9	ILMN_1733998	38.4097	26.2834
FCAR	ILMN_2365091	66.841	11.3621
FGR	ILMN_1795158	20.2903	14.5833
FGR	ILMN_2368318	33.6769	24.7996
FPR2	ILMN_2392569	17.7349	166.512
FPR2	ILMN_1740875	27.3551	28.5292
GAPT	ILMN_1675191	11.4463	11.1591
IFI30	ILMN_1807277	16.5256	71.0073
IL1B	ILMN_1775501	67.5926	48.9379
IL8	ILMN_2184373	20.3461	45.8879
IL8	ILMN_1666733	28.3587	66.8442
KRT81	ILMN_1801442	92.8234	31.3683
KRT86	ILMN_2178226	107.58	64.4494
MAFB	ILMN_1764709	13.5579	50.1757
MMP9	ILMN_1796316	21.4441	47.2425
NAMPT	ILMN_1653871	13.1225	13.6724
NAMPT	ILMN_1753111	19.9487	15.5173
NCF1	ILMN_1697309	71.149	36.9551
NCF1C	ILMN_2112988	33.2866	56.7224
NCF2	ILMN_1796642	9.58696	62.4561
NCRNA00219	ILMN_3244583	-18.795	-15.8323
PLIN2	ILMN_2138765	20.0171	27.5948
S100A8	ILMN_1729801	195.609	78.7126
S100A9	ILMN_1750974	58.3429	62.3038
SGK	ILMN_1702487	41.4162	42.2536
SGK1	ILMN_3305938	12.8139	26.3193
SGK1	ILMN_3229324	13.353	19.5343
SUCNR1	ILMN_1681601	11.0423	20.8131
TGM3	ILMN_1786847	30.8864	22.6818
TIGA1	ILMN_1654609	-9.60803	-82.6229
TMEM158	ILMN_1792455	18.8843	25.1623
UPP1	ILMN_1798256	25.9086	17.162
Top statistically significant gene expression changes are displayed as concordant in PL21, HL60, and THP1 cells (S3A) or concordant in PL21 and THP1 cells (S3B). The z-score refers to the statistical significance of the difference in expression in either PL21 cells or HL60 cells. Green text represents decreased expression in miR-150 cells as compared to control cells and red text represents incre…
