# Supplementary material for: MicroRNA-150 Expression Induces Myeloid Differentiation of Human Acute Leukemia Cells and Normal Hematopoietic Progenitors
Source: PLoS One. 2013 Sep 24;8(9):e75815. doi: 10.1371/journal.pone.0075815 (PMC3782459; doi:10.1371/journal.pone.0075815)
Supplement: Table S4 — Top statistically significant putative miR-150 targets decreased in PL21, HL60, and THP1 cells. Top statistically significant putative miR-150 targets with the largest decreases in gene expression sorted by statistical significance in PL21 cells (S4A), HL60 cells (S4B), THP1 cells (S3C), and all 3 cell lines (combined analysis, S4D). The source of the target prediction is shown in addition to the confidence level associated with this prediction. The z-score refers to the statistical significance of decreased gene expression in the array data in miR-150 cells as compared to control cells. (XLS) [file pone.0075815.s011.xls]

## Sheet: Sheet1
Table S4A. Top statistically significant putative miR-150 targets decreased in PL21 cells.
Symbol	Entrez Gene Name	Molecule Type	Source	Confidence	Z score PL21
CREB1	cAMP responsive element binding protein 1	transcription regulator	TargetScan Human	Moderate (predicted)	-25.539
ATF5	activating transcription factor 5	transcription regulator	TargetScan Human	Moderate (predicted)	-22.508
TUBE1	tubulin, epsilon 1	other	TargetScan Human	Moderate (predicted)	-19.415
CTH	cystathionase (cystathionine gamma-lyase)	enzyme	TargetScan Human	High (predicted)	-14.979
ZNF577	zinc finger protein 577	other	TargetScan Human	Moderate (predicted)	-13.08
CD44	CD44 molecule (Indian blood group)	enzyme	TargetScan Human	High (predicted)	-11.132
ZNF277	zinc finger protein 277	transcription regulator	TargetScan Human	Moderate (predicted)	-8.794
EIF2A	eukaryotic translation initiation factor 2A, 65kDa	translation regulator	TargetScan Human	Moderate (predicted)	-8.263
DDX51	DEAD (Asp-Glu-Ala-Asp) box polypeptide 51	enzyme	TargetScan Human	Moderate (predicted)	-6.533
CCL5	chemokine (C-C motif) ligand 5	cytokine	TargetScan Human	High (predicted)	-4.952
Table S4B. Top statistically significant putative miR-150 targets decreased in HL60 cells.
Symbol	Entrez Gene Name	Molecule Type	Source	Confidence	Z score HL60
TSR1	TSR1, 20S rRNA accumulation, homolog (S. cerevisiae)	other	TargetScan Human	Moderate (predicted)	-24.123
ARIH2	ariadne homolog 2 (Drosophila)	enzyme	TargetScan Human	High (predicted)	-17.088
ZNF331	zinc finger protein 331	other	TargetScan Human	Moderate (predicted)	-11.064
CCL5	chemokine (C-C motif) ligand 5	cytokine	TargetScan Human	High (predicted)	-9.582
CBY1	chibby homolog 1 (Drosophila)	other	TargetScan Human	Moderate (predicted)	-8.476
FADS1	fatty acid desaturase 1	enzyme	TargetScan Human	High (predicted)	-7.873
NR2F2	nuclear receptor subfamily 2, group F, member 2	ligand-dependent nuclear receptor	TargetScan Human	Moderate (predicted)	-6.67
MYO1B	myosin IB	other	TargetScan Human	Moderate (predicted)	-5.466
TGDS	TDP-glucose 4,6-dehydratase	enzyme	TargetScan Human	Moderate (predicted)	-5.29
CEP68	centrosomal protein 68kDa	other	TargetScan Human	High (predicted)	-5.242
Table S4C. Top statistically significant putative miR-150 targets decreased in THP1 cells.
Symbol	Entrez Gene Name	Molecule Type	Source	Confidence	Z score THP1
SHC4	SHC (Src homology 2 domain containing) family, member 4	other	TargetScan Human	Moderate (predicted)	-117.393
ATP9A	ATPase, class II, type 9A	transporter	TargetScan Human	Moderate (predicted)	-89.143
PHF16	PHD finger protein 16	other	TargetScan Human	Moderate (predicted)	-35.727
QSOX1	quiescin Q6 sulfhydryl oxidase 1	enzyme	TargetScan Human	High (predicted)	-24.294
PPARGC1A	peroxisome proliferator-activated receptor gamma, coactivator 1 alpha	transcription regulator	TargetScan Human	Moderate (predicted)	-23.637
RAB32	RAB32, member RAS oncogene family	other	TargetScan Human	Moderate (predicted)	-20.997
RCAN1	regulator of calcineurin 1	transcription regulator	TargetScan Human	Moderate (predicted)	-20.475
FAM46C	family with sequence similarity 46, member C	other	TargetScan Human	Moderate (predicted)	-16.846
NCAPG	non-SMC condensin I complex, subunit G	other	TargetScan Human	Moderate (predicted)	-16.355
PARP16	poly (ADP-ribose) polymerase family, member 16	other	TargetScan Human	Moderate (predicted)	-15.289
MYB	v-myb myeloblastosis viral oncogene homolog (avian)	transcription regulator	Ingenuity Expert Findings,TarBase,TargetScan Human,miRecords	Experimentally Observed,High (predicted)	-12.663
NEK2	NIMA (never in mitosis gene a)-related kinase 2	kinase	TargetScan Human	Moderate (predicted)	-6.645
RORB	RAR-related orphan receptor B	ligand-dependent nuclear receptor	TargetScan Human	High (predicted)	-5.368
Table S3D. Top statistically significant putative miR-150 targets in PL21, HL60, and THP1 cells combined.
Symbol	Entrez Gene Name	Molecule Type	Source	Confidence	Z score combined
FOPNL	FGFR1OP N-terminal like	other	TargetScan Human	Moderate (predicted)	-3.55
PAPD5	PAP associated domain containing 5	enzyme	TargetScan Human	High (predicted)	-3.502
MRPS27	mitochondrial ribosomal protein S27	other	TargetScan Human	Moderate (predicted)	-3.322
FANCD2	Fanconi anemia, complementation group D2	other	TargetScan Human	Moderate (predicted)	-3
MYB	v-myb myeloblastosis viral oncogene homolog (avian)	transcription regulator	Ingenuity Expert Findings,TarBase,TargetScan Human,miRecords	Experimentally Observed,High (predicted)	-2.755
USP13	ubiquitin specific peptidase 13 (isopeptidase T-3)	peptidase	TargetScan Human	High (predicted)	-2.659
KANSL3	KAT8 regulatory NSL complex subunit 3	enzyme	TargetScan Human	High (predicted)	-2.656
NUP133	nucleoporin 133kDa	transporter	TargetScan Human	Moderate (predicted)	-2.333
NEK2	NIMA (never in mitosis gene a)-related kinase 2	kinase	TargetScan Human	Moderate (predicted)	-2.03
EIF4B	eukaryotic translation initiation factor 4B	translation regulator	TargetScan Human	High (predicted)	-1.983
GATAD1	GATA zinc finger domain containing 1	other	TargetScan Human	Moderate (predicted)	-1.961
Top statistically significant putative miR-150 targets with the largest decreases in gene expression sorted by statistical significance in PL21 cells (S4A), HL60 cells (S4B), THP1 cells (S3C), and all 3 cell lines (combined analysis, S4D). The source of the target prediction is shown in addition to the confidence level associated with this prediction. The z-score refers to the statistical signifi…
