# Supplementary material for: MicroRNA-150 Expression Induces Myeloid Differentiation of Human Acute Leukemia Cells and Normal Hematopoietic Progenitors
Source: PLoS One. 2013 Sep 24;8(9):e75815. doi: 10.1371/journal.pone.0075815 (PMC3782459; doi:10.1371/journal.pone.0075815)
Supplement: Table S5 — IPA Upstream Regulator Analysis was used to identify putative upstream regulators that were activated (or inhibited) in the gene expression data for PL21, HL60, and THP1 cells. IPA Upstream Regulator Analysis was used to identify putative upstream regulators that were activated (or inhibited) in the gene expression data for PL21, HL60, and THP1 cells in miR-150 cells as compared to control cells. Additionally candidates that were statistically significantly enriched even if direction could not be ascertained were also identified. The P-value is calculated using Fisher’s Exact Test. Upstream regulators include transcription factors, cytokines, miRNAs, receptors, kinases, and chemicals and drugs. Activation or inhibition is assigned based on relationships derived from the literature and various databases and the direction of expression change in the array data provided. (XLS) [file pone.0075815.s012.xls]

## Sheet: Table S5
Table S5. IPA Upstream Regulator Analysis was used to identify putative upstream regulators that were activated (or inhibited) in the gene expression data for PL21, HL60, and THP1 cells.
Upstream Regulator	Molecule Type	HL60 predicted activation state	HL60 activation state z-score	HL60 p-value	PL21 predicted activation state	PL21 activation state z-score	PL21 p-value	THP1 predicted activation state	THP1 activation state Z-score	THP1 p-value
prostaglandin E2	chemical - endogenous mammalian		1.953	0.000752	Activated	2.551	0.000792		0.846	3.24e-16
tretinoin	chemical - endogenous mammalian	Activated	2.474	2.56e-09	Activated	3.508	2.41e-13	Activated	6.572	9.49e-26
1-alpha, 25-dihydroxy vitamin D3	chemical drug		1.593	2.7e-05		0.559	0.0142	Activated	2.386	1.65e-09
9-cis-retinoic acid	chemical drug		1.408	7.02e-05		0.594	0.0128		1.427	3.25e-10
lipopolysaccharide	chemical drug	Activated	3.067	2.53e-09	Activated	3.422	6.66e-10	Activated	7.602	1.53e-35
methylprednisolone	chemical drug		1.91	0.00476		1.281	1.01e-06		1.504	4.74e-07
paclitaxel	chemical drug			0.000781			0.00421	Activated	2.262	1.19e-16
phorbol myristate acetate	chemical drug		1.782	5.5e-05	Activated	2.401	1.34e-07	Activated	5.292	8.66e-14
rosiglitazone	chemical drug		0.105	0.000552		0.551	1.67e-06		0.617	1.36e-10
trichostatin A	chemical drug	Activated	2.611	1.1e-05		1.132	0.0102	Activated	3.374	1.51e-07
poly rI:rC-RNA	chemical reagent		0.967	0.00434	Activated	3.022	3.95e-07	Activated	6.269	8.58e-20
IL17R	complex			2.09e-05			0.000189		1.915	1.87e-07
CCL5	cytokine			0.000925	Activated	2.425	2.9e-06	Activated	3.9	5.96e-14
CD40LG	cytokine			0.0226			0.000436	Activated	3.77	5.61e-19
CSF2	cytokine		1.71	0.000826	Activated	2.452	4.5e-08	Activated	4.434	5.06e-19
IL1B	cytokine		1.56	6.81e-06		1.142	1.57e-08	Activated	5.983	5.03e-21
IL2	cytokine		1.855	0.000313		0.589	3.53e-06	Activated	3.388	3.87e-14
IL23A	cytokine			5.81e-05			0.000517	Activated	2.166	0.00111
IL6	cytokine		1.415	0.000233		1.032	9.81e-06	Activated	4.988	6.16e-20
TNF	cytokine		1.85	0.00017	Activated	4.282	1.79e-12	Activated	6.649	4.54e-31
TNFSF11	cytokine			0.0306	Activated	2.769	1.3e-05	Activated	4.463	9.52e-21
TNFSF12	cytokine		0.492	4.23e-05	Activated	2.018	5.33e-05	Activated	4.044	1.04e-13
TGM2	enzyme		1.255	1.78e-08	Activated	2.743	1.07e-10	Activated	6.567	1.96e-27
IL1	group		0.402	4.92e-05	Activated	2.01	0.00047	Activated	3.869	2.32e-07
AGT	growth factor		1.067	0.0323	Activated	2.777	8.39e-06	Activated	3.389	2.28e-15
HGF	growth factor			0.0472	Activated	2.177	9.8e-07		1.869	1.56e-11
TEK	kinase			7.42e-06			0.00297		1.98	0.000632
PPARG	ligand-dependent nuclear receptor		-0.533	0.000449		-1.05	1.11e-06		0.838	1.56e-09
MYD88	other		0.971	0.00221	Activated	3.091	2.32e-07	Activated	4.629	4.45e-13
NFKBIA	other			0.0352		1.26	1.94e-06		0.687	2.37e-11
S100A9	other			3.56e-07			6.89e-06	Activated	2.221	9.15e-07
F2	peptidase		1.13	8.01e-05	Activated	2.752	0.000135	Activated	4.452	6.26e-17
PLAU	peptidase		1.029	1.71e-06		1.977	3.23e-05	Activated	2.397	3.67e-10
CEBPA	transcription regulator	Activated	2.55	5.87e-09	Activated	2.379	5.77e-10	Activated	2.991	2.2e-11
CEBPE	transcription regulator		1.96	1.34e-05		1.987	0.000241		1.992	3.4e-05
JUN	transcription regulator		1.077	5.79e-07	Activated	2.38	7.71e-06	Activated	2.358	1.51e-14
SP1	transcription regulator			5.04e-05			1.21e-07		1.921	1.12e-12
STAT3	transcription regulator		0.628	0.000527		1.766	2.18e-07	Activated	3.502	7.9e-22
FAS	transmembrane receptor			0.0196		1.395	2.49e-07		0.062	1.63e-13
OLR1	transmembrane receptor			7.36e-05			0.0126	Activated	2.399	3.2e-07
IPA Upstream Regulator Analysis was used to identify putative upstream regulators that were activated (or inhibited) in the gene expression data for PL21, HL60, and THP1 cells in miR-150 cells as compared to control cells. Additionally candidates that were statistically significantly enriched even if direction could not be ascertained were also identified. The P-value is calculated using Fisher’s…
